# Supplementary material for: Health and economic costs of early and delayed suppression and the unmitigated spread of COVID-19: The case of Australia
Source: PLoS One. 2021 Jun 4;16(6):e0252400. doi: 10.1371/journal.pone.0252400 (PMC8177447; doi:10.1371/journal.pone.0252400)
Supplement: S1 Data — (XLSX) [file pone.0252400.s001.xlsx]

## Sheet: Model Data
Time	Total cases	Active cases on record	Cummulative death	Daily recovery
2020-03-01	29	13	1	0
2020-03-02	33	17	1	0
2020-03-03	39	17	1	6
2020-03-04	53	30	2	0
2020-03-05	60	36	2	1
2020-03-06	63	39	2	0
2020-03-07	74	49	3	0
2020-03-08	83	58	3	0
2020-03-09	93	68	3	0
2020-03-10	116	91	3	0
2020-03-11	128	101	3	2
2020-03-12	156	127	3	2
2020-03-13	199	170	3	0
2020-03-14	248	218	3	1
2020-03-15	300	268	5	0
2020-03-16	401	369	5	0
2020-03-17	455	423	5	0
2020-03-18	596	547	6	16
2020-03-19	756	703	6	4
2020-03-20	928	873	7	1
2020-03-21	1072	1014	7	3
2020-03-22	1352	1275	7	19
2020-03-23	1680	1576	7	27
2020-03-24	2050	1929	8	16
2020-03-25	2430	2292	9	16
2020-03-26	2809	2645	13	22
2020-03-27	3180	2963	13	53
2020-03-28	3640	3403	14	19
2020-03-29	3984	3743	16	2
2020-03-30	4250	3941	18	66
2020-03-31	4561	4197	19	54
2020-04-01	4864	4424	22	73
2020-04-02	5137	4541	24	154
2020-04-03	5362	4699	28	63
2020-04-04	5552	4836	30	51
2020-04-05	5693	3343	35	1629
2020-04-06	5799	3326	41	117
2020-04-07	5918	3321	48	117
2020-04-08	6023	3158	50	266
2020-04-09	6108	3068	51	174
2020-04-10	6214	3018	54	153
2020-04-11	6302	2980	56	124
2020-04-12	6324	2927	59	72
2020-04-13	6365	2810	61	156
2020-04-14	6414	2754	62	104
2020-04-15	6448	2697	63	90
2020-04-16	6478	2668	63	59
2020-04-17	6525	2641	65	72
2020-04-18	6567	2333	69	346
2020-04-19	6611	2308	71	67
2020-04-20	6624	2293	71	28
2020-04-21	6646	1877	72	437
2020-04-22	6653	1642	74	240
2020-04-23	6661	1538	76	110
2020-04-24	6678	1461	79	91
2020-04-25	6696	1240	81	237
2020-04-26	6715	1089	83	168
2020-04-27	6722	1049	83	47
2020-04-28	6734	1014	88	42
2020-04-29	6747	985	90	40
2020-04-30	6755	944	92	47
2020-05-01	6768	926	93	30
2020-05-02	6783	892	93	49
2020-05-03	6801	887	95	21
2020-05-04	6825	864	96	46
2020-05-05	6851	860	97	29
2020-05-06	6875	795	97	89
2020-05-07	6897	758	97	59
2020-05-08	6915	730	97	46
2020-05-09	6929	691	97	53
2020-05-10	6941	674	97	29					M
2020-05-11	6946	661	97	18
Sources:	https://www.worldometers.info/coronavirus/country/australia/
	https://www.covid19data.com.au/
Last accessed:		2020-05-20

## Sheet: Supp Data _Growth
		Infected number			Sources: abc.net.au													Ratio of new case/infected				,equal to new case dividing by the previous infected number
					inforgram.com						AUSTRALIA							in the previous period
										Cummulative		Net Infected
	Day th	NSW	VIC	QLD	SA	WA	ACT	TAS	NT	AUS	Recovery	Number	New cases	Test number	Dead		Day th	NSW	VIC	QLD	SA	WA	ACT	TAS	NT	AUS
2020-01-26	1	3	1	0	0	0	0	0	0	4						2020-01-26	1
2020-01-27	2	4	1	0	0	0	0	0	0	5			1			2020-01-27	2	33.3333	0							25
2020-01-28	3	4	1	0	0	0	0	0	0	5			0			2020-01-28	3	0	0							0
2020-01-29	4	4	2	1	0	0	0	0	0	7			2			2020-01-29	4	0	100							40
2020-01-30	5	4	3	2	0	0	0	0	0	9			2			2020-01-30	5	0	50	100						28.5714
2020-01-31	6	4	3	2	0	0	0	0	0	9			0			2020-01-31	6	0	0	0						0
2020-02-01	7	4	4	2	0	0	0	0	0	10			1			2020-02-01	7	0	33.3333	0						11.1111
2020-02-02	8	4	4	2	2	0	0	0	0	12			2			2020-02-02	8	0	0	0						20
2020-02-03	9	4	4	2	2	0	0	0	0	12			0			2020-02-03	9	0	0	0	0					0
2020-02-04	10	4	4	3	2	0	0	0	0	13			1			2020-02-04	10	0	0	50	0					8.33333
2020-02-05	11	4	4	3	2	0	0	0	0	13			0			2020-02-05	11	0	0	0	0					0
2020-02-06	12	4	4	4	2	0	0	0	0	14			1			2020-02-06	12	0	0	33.3333	0					7.69231
2020-02-07	13	4	4	4	2	0	0	0	0	14			0			2020-02-07	13	0	0	0	0					0
2020-02-08	14	4	4	4	2	0	0	0	0	14			0			2020-02-08	14	0	0	0	0					0
2020-02-09	15	4	4	4	2	0	0	0	0	14			0			2020-02-09	15	0	0	0	0					0
2020-02-10	16	4	4	4	2	0	0	0	0	14			0			2020-02-10	16	0	0	0	0					0
2020-02-11	17	4	4	4	2	0	0	0	0	14			0			2020-02-11	17	0	0	0	0					0
2020-02-12	18	4	4	4	2	0	0	0	0	14			0			2020-02-12	18	0	0	0	0					0
2020-02-13	19	4	4	4	2	0	0	0	0	14			0			2020-02-13	19	0	0	0	0					0
2020-02-14	20	4	4	4	2	0	0	0	0	14			0			2020-02-14	20	0	0	0	0					0
2020-02-15	21	4	4	4	2	0	0	0	0	14			0			2020-02-15	21	0	0	0	0					0
2020-02-16	22	4	4	4	2	0	0	0	0	14			0			2020-02-16	22	0	0	0	0					0
2020-02-17	23	4	4	4	2	0	0	0	0	14			0			2020-02-17	23	0	0	0	0					0
2020-02-18	24	4	4	4	2	0	0	0	0	14			0			2020-02-18	24	0	0	0	0					0
2020-02-19	25	4	4	4	2	0	0	0	0	14			0			2020-02-19	25	0	0	0	0					0
2020-02-20	26	4	4	4	3	0	0	0	0	15			1			2020-02-20	26	0	0	0	50					7.14286
2020-02-21	27	4	4	6	3	2	0	0	0	19			4			2020-02-21	27	0	0	50	0					26.6667
2020-02-22	28	4	4	6	3	2	0	0	0	19			0			2020-02-22	28	0	0	0	0	0				0
2020-02-23	29	4	4	6	3	2	0	0	0	19			0			2020-02-23	29	0	0	0	0	0				0
2020-02-24	30	4	4	6	3	2	0	0	0	19			0			2020-02-24	30	0	0	0	0	0				0
2020-02-25	31	4	4	6	3	2	0	0	0	19			0			2020-02-25	31	0	0	0	0	0				0
2020-02-26	32	4	4	6	3	2	0	0	0	19			0			2020-02-26	32	0	0	0	0	0				0
2020-02-27	33	4	6	6	3	2	0	0	0	21			2			2020-02-27	33	0	50	0	0	0				10.5263
2020-02-28	34	4	6	6	3	2	0	0	0	21			0			2020-02-28	34	0	0	0	0	0				0
2020-02-29	35	4	6	7	3	2	0	0	0	22			1			2020-02-29	35	0	0	16.6667	0	0				4.7619
2020-03-01	36	5	7	7	3	2	0	0	0	24			2			2020-03-01	36	25	16.6667	0	0	0				9.09091
2020-03-02	37	9	9	7	3	2	0	0	0	30			6			2020-03-02	37	80	28.5714	0	0	0				25
2020-03-03	38	15	10	9	3	2	0	1	0	40			10			2020-03-03	38	66.6667	11.1111	28.5714	0	0				33.3333
2020-03-04	39	22	11	10	5	2	0	1	0	51			11			2020-03-04	39	46.6667	10	11.1111	66.6667	0		0		27.5
2020-03-05	40	25	12	12	7	3	0	1	0	60			9			2020-03-05	40	13.6364	9.09091	20	40	50		0		17.6471
2020-03-06	41	28	12	12	7	3	0	1	0	63			3			2020-03-06	41	12	0	0	0	0		0		5
2020-03-07	42	36	12	12	7	3	0	2	0	72			9			2020-03-07	42	28.5714	0	0	0	0		100		14.2857
2020-03-08	43	40	13	13	7	4	0	2	0	79			7			2020-03-08	43	11.1111	8.33333	8.33333	0	33.3333		0		9.72222
2020-03-09	44	47	16	13	7	6	0	2	0	91			12			2020-03-09	44	17.5	23.0769	0	0	50		0		15.1899
2020-03-10	45	61	22	16	7	6	0	2	0	114			23			2020-03-10	45	29.7872	37.5	23.0769	0	0		0		25.2747
2020-03-11	46	65	27	16	9	9	0	3	0	129			15			2020-03-11	46	6.55738	22.7273	0	28.5714	50		50		13.1579
2020-03-12	47	78	34	27	12	9	1	3	0	164			35			2020-03-12	47	20	25.9259	68.75	33.3333	0		0		27.1318
2020-03-13	48	92	54	35	16	14	1	4	0	216			52			2020-03-13	48	17.9487	58.8235	29.6296	33.3333	55.5556		33.3333		31.7073
2020-03-14	49	112	61	46	19	17	1	5	0	261			45			2020-03-14	49	21.7391	12.963	31.4286	18.75	21.4286	0	25		20.8333
2020-03-15	50	134	63	61	20	18	1	7	0	304			43			2020-03-15	50	19.6429	3.27869	32.6087	5.26316	5.88235	0	40		16.4751
2020-03-16	51	171	78	68	29	28	2	7	0	383			79			2020-03-16	51	27.6119	23.8095	11.4754	45	55.5556	100	0		25.9868
2020-03-17	52	210	101	78	32	31	3	7	0	462			79			2020-03-17	52	22.807	29.4872	14.7059	10.3448	10.7143	50	0		20.6266
2020-03-18	53	267	121	94	37	35	3	10	0	567			105			2020-03-18	53	27.1429	19.802	20.5128	15.625	12.9032	0	42.8571		22.7273
2020-03-19	54	307	150	144	42	52	4	10	0	709			142			2020-03-19	54	14.9813	23.9669	53.1915	13.5135	48.5714	33.3333	0		25.0441
2020-03-20	55	353	170	184	50	64	6	10	2	839			130	3.92641		2020-03-20	55	14.9837	13.3333	27.7778	19.0476	23.0769	50	0		18.3357
2020-03-21	56	456	221	221	67	90	9	17	4	1085			246			2020-03-21	56	29.1785	30	20.1087	34	40.625	50	70	100	29.3206
2020-03-22	57	533	296	259	100	120	19	22	4	1353			268			2020-03-22	57	16.886	33.9367	17.1946	49.2537	33.3333	111.111	29.4118	0	24.7005
2020-03-23	58	669	355	319	134	140	32	28	4	1681			328			2020-03-23	58	25.5159	19.9324	23.166	34	16.6667	68.4211	27.2727	0	24.2424
2020-03-24	59	818	411	397	170	175	39	28	5	2043			362			2020-03-24	59	22.272	15.7746	24.4514	26.8657	25	21.875	0	25	21.5348
2020-03-25	60	1029	466	443	197	205	44	42	6	2432	149	2274	389			2020-03-25	60	25.7946	13.382	11.5869	15.8824	17.1429	12.8205	50	20	19.0406
2020-03-26	61	1219	520	493	235	231	53	47	8	2806	170	2623	374			2020-03-26	61	18.4645	11.588	11.2867	19.2893	12.6829	20.4545	11.9048	33.3333	15.3783
2020-03-27	62	1405	574	555	257	255	62	58	14	3180	200	2980	374			2020-03-27	62	15.2584	10.3846	12.5761	9.3617	10.3896	16.9811	23.4043	75	13.3286
2020-03-28	63	1617	685	625	287	278	71	62	14	3639	242	3383	459			2020-03-28	63	15.089	19.338	12.6126	11.6732	9.01961	14.5161	6.89655	0	14.434
2020-03-29	64	1791	769	656	299	311	77	65	15	3983	312	3671	344			2020-03-29	64	10.7607	12.2628	4.96	4.18118	11.8705	8.4507	4.83871	7.14286	9.45315
2020-03-30	65	1918	821	689	305	355	77	69	15	4249	355	3876	266	214000		2020-03-30	65	7.09101	6.76203	5.03049	2.00669	14.1479	0	6.15385	0	6.67838
2020-03-31	66	2032	917	743	337	364	80	69	19	4561	363	4179	312			2020-03-31	66	5.94369	11.6931	7.83745	10.4918	2.53521	3.8961	0	26.6667	7.3429
2020-04-01	67	2182	968	781	367	392	84	69	19	4862	416	4427	301	0.808515		2020-04-01	67	7.38189	5.56161	5.1144	8.90208	7.69231	5	0	0	6.59943		20.049		-0.137522
2020-04-02	68	2298	1036	835	385	400	87	72	21	5134	511	4623	272			2020-04-02	68	5.31622	7.02479	6.91421	4.90463	2.04082	3.57143	4.34783	10.5263	5.59441
2020-04-03	69	2389	1085	873	396	422	91	74	22	5352	648	4676	218			2020-04-03	69	3.95997	4.72973	4.5509	2.85714	5.5	4.5977	2.77778	4.7619	4.2462
2020-04-04	70	2493	1115	900	407	436	93	82	26	5552	699	4823	200			2020-04-04	70	4.35329	2.76498	3.09278	2.77778	3.31754	2.1978	10.8108	18.1818	3.73692
2020-04-05	71	2580	1135	907	409	453	96	82	27	5689	822	4832	137			2020-04-05	71	3.48977	1.79372	0.777778	0.4914	3.89908	3.22581	0	3.84615	2.46758
2020-04-06	72	2637	1158	921	411	460	96	89	27	5799	2315	3444	110			2020-04-06	72	2.2093	2.02643	1.54355	0.488998	1.54525	0	8.53659	0	1.93356
2020-04-07	73	2686	1191	934	415	470	97	98	27	5918	2483	3387	119			2020-04-07	73	1.85817	2.84974	1.41151	0.973236	2.17391	1.04167	10.1124	0	2.05208
2020-04-08	74	2734	1212	943	420	481	99	107	27	6023	2813	3160	105			2020-04-08	74	1.78704	1.76322	0.963597	1.20482	2.34043	2.06186	9.18367	0	1.77425
2020-04-09	75	2773	1228	953	421	495	100	111	27	6108	2987	3070	85			2020-04-09	75	1.42648	1.32013	1.06045	0.238095	2.9106	1.0101	3.73832	0	1.41126
2020-04-10	76	2822	1241	965	428	506	102	122	27	6213	3136	3023	105			2020-04-10	76	1.76704	1.05863	1.25918	1.66271	2.22222	2	9.90991	0	1.71906
2020-04-11	77	2854	1265	974	429	514	102	133	27	6298	3267	2975	85			2020-04-11	77	1.13395	1.93392	0.932642	0.233645	1.58103	0	9.01639	0	1.3681
2020-04-12	78	2854	1268	983	429	517	102	144	27	6324	3328	2937	26			2020-04-12	78	0	0.237154	0.924025	0	0.583658	0	8.27068	0	0.412829
2020-04-13	79	2863	1281	987	431	523	103	150	27	6365	3498	2806	41			2020-04-13	79	0.315347	1.02524	0.406918	0.4662	1.16054	0.980392	4.16667	0	0.648324
2020-04-14	80	2870	1291	998	433	527	103	165	27	6414	3603	2749	49			2020-04-14	80	0.244499	0.78064	1.11449	0.464037	0.764818	0	10	0	0.769835
2020-04-15	81	2886	1299	999	433	532	103	169	27	6448	3692	2693	34			2020-04-15	81	0.557491	0.619675	0.1002	0	0.948767	0	2.42424	0	0.53009
2020-04-16	82	2897	1301	1001	434	535	103	180	27	6478	3735	2680	30			2020-04-16	82	0.38115	0.153965	0.2002	0.230947	0.56391	0	6.50888	0	0.465261
2020-04-17	83	2926	1302	1007	435	541	103	184	27	6525	3821	2639	47			2020-04-17	83	1.00104	0.076864	0.599401	0.230415	1.1215	0	2.22222	0	0.725533
2020-04-18	84	2936	1319	1014	435	544	103	188	27	6566	4166	2331	41			2020-04-18	84	0.341763	1.30568	0.695134	0	0.554529	0	2.17391	0	0.628352
2020-04-19	85	2957	1328	1019	435	545	103	191	27	6605	4222	2312	39			2020-04-19	85	0.715259	0.682335	0.493097	0	0.183824	0	1.59574	0	0.593969
2020-04-20	86	2963	1329	1019	435	545	103	195	27	6616	4252	2293	11			2020-04-20	86	0.202908	0.0753012	0	0	0	0	2.09424	0	0.16654
2020-04-21	87	2969	1336	1024	437	546	104	200	27	6643	4685	1887	27			2020-04-21	87	0.202497	0.526712	0.490677	0.45977	0.183486	0.970874	2.5641	0	0.408102
2020-04-22	88	2971	1336	1024	438	546	104	205	27	6651	4932	1645	8			2020-04-22	88	0.0673627	0	0	0.228833	0	0	2.5	0	0.120428
2020-04-23	89	2976	1337	1026	438	546	104	205	27	6659	5047	1536	8			2020-04-23	89	0.168294	0.0748503	0.195312	0	0	0	0	0	0.120283
2020-04-24	90	2982	1343	1026	438	548	105	205	27	6674	5136	1460	15			2020-04-24	90	0.201613	0.448766	0	0	0.3663	0.961538	0	0	0.225259
2020-04-25	91	2994	1346	1026	438	549	106	208	27	6694	5376	1237	20			2020-04-25	91	0.402414	0.22338	0	0	0.182482	0.952381	1.46341	0	0.29967
2020-04-26	92	3002	1349	1030	438	549	106	212	27	6713	5541	1089	19			2020-04-26	92	0.267201	0.222883	0.389864	0	0	0	1.92308	0	0.283836
2020-04-27	93	3004	1349	1033	438	549	106	212	27	6718	5588	1047	5			2020-04-27	93	0.0666223	0	0.291262	0	0	0	0	0	0.0744823
2020-04-28	94	3009	1351	1033	438	550	106	218	27	6732	5630	1014	14			2020-04-28	94	0.166445	0.148258	0	0	0.182149	0	2.83019	0	0.208395
2020-04-29	95	3016	1354	1033	438	551	106	221	27	6746	5670	986	14			2020-04-29	95	0.232635	0.222058	0	0	0.181818	0	1.37615	0	0.207962
2020-04-30	96	3016	1361	1033	438	551	106	223	27	6755	5717	946	9			2020-04-30	96	0	0.516987	0	0	0	0	0.904977	0	0.133412
2020-05-01	97	3025	1364	1033	438	551	106	223	27	6767	5747	927	12			2020-05-01	97	0.298408	0.220426	0	0	0	0	0	0	0.177646
2020-05-02	98	3031	1371	1034	438	551	106	223	29	6783	5796	894	16			2020-05-02	98	0.198347	0.513196	0.0968054	0	0	0	0	7.40741	0.236442
2020-05-03	99	3033	1384	1035	438	551	106	223	29	6799	5817	887	16			2020-05-03	99	0.0659848	0.948213	0.0967118	0	0	0	0	0	0.235884
2020-05-04	100	3033	1406	1038	438	551	106	223	29	6824	5860	868	25			2020-05-04	100	0	1.5896	0.289855	0	0	0	0	0	0.367701
2020-05-05	101	3035	1423	1043	438	551	106	225	29	6850	5890	863	26			2020-05-05	101	0.0659413	1.2091	0.481696	0	0	0	0.896861	0	0.381008
2020-05-06	102	3041	1440	1043	438	551	106	225	29	6873	5975	801	23			2020-05-06	102	0.197694	1.19466	0	0	0	0	0	0	0.335766
2020-05-07	103	3044	1454	1045	439	551	106	226	29	6894	6034	763	21			2020-05-07	103	0.0986518	0.972222	0.191755	0.228311	0	0	0.444444	0	0.305543
2020-05-08	104	3047	1467	1045	439	552	106	227	29	6912	6078	737	18			2020-05-08	104	0.0985545	0.894085	0	0	0.181488	0	0.442478	0	0.261097
2020-05-09	105	3051	1477	1045	439	552	106	227	29	6926	6134	695	14			2020-05-09	105	0.131277	0.681663	0	0	0	0	0	0	0.202546
2020-05-10	106	3053	1489	1051	439	552	106	227	29	6946	6163	686	20			2020-05-10	106	0.0655523	0.812458	0.574163	0	0	0	0	0	0.288767
2020-05-11	107	3053	1496	1051	439	552	106	227	29	6953	6181	675	7			2020-05-11	107	0	0.470114	0	0	0	0	0	0	0.100777
2020-05-12	108	3053	1503	1051	439	552	106	227	29	6960	6231	632	7			2020-05-12	108	0	0.467914	0	0	0	0	0	0	0.100676
2020-05-13	109	3059	1511	1052	439	552	106	227	29	6975	6271	607	15			2020-05-13	109	0.196528	0.532269	0.0951475	0	0	0	0	0	0.215517
2020-05-14	110	3063	1520	1052	439	553	106	227	29	6989	6302	590	14			2020-05-14	110	0.130762	0.595632	0	0	0.181159	0	0	0	0.200717
2020-05-15	111	3071	1540	1054	439	554	106	228	29	7021	6338	585	32			2020-05-15	111	0.261182	1.31579	0.190114	0	0.180832	0	0.440529	0	0.457862
2020-05-16	112	3074	1551	1055	439	555	106	228	29	7037	6362	577	16			2020-05-16	112	0.097688	0.714286	0.0948767	0	0.180505	0	0	0	0.227888
2020-05-17	113	3075	1558	1055	439	557	106	228	29	7047	6367	582	10			2020-05-17	113	0.0325309	0.451322	0	0	0.36036	0	0	0	0.142106
2020-05-18	114	3076	1567	1056	439	557	106	228	29	7058	6394	565	11			2020-05-18	114	0.0325203	0.577664	0.0947867	0	0	0	0	0	0.156095
2020-05-19	115	3078	1573	1056	439	557	106	228	29	7066	6413	553	8			2020-05-19	115	0.0650195	0.382897	0	0	0	0	0	0	0.113347
2020-05-20	116	3081	1580	1056	439	557	106	228	29	7076	6444	532	10			2020-05-20	116	0.0974659	0.44501	0	0	0	0	0	0	0.141523
2020-05-21	117	3082	1581	1056	439	557	106	228	29	7078	6470	508	2			2020-05-21	117	0.032457	0.0632911	0	0	0	0	0	0	0.0282646
2020-05-22	118	3084	1593	1056	439	557	106	228	29	7092	6479	512	14			2020-05-22	118	0.0648929	0.759013	0	0	0	0	0	0	0.197796
2020-05-23	119	3086	1602	1056	439	560	106	228	29	7106	6494	510	14			2020-05-23	119	0.0648508	0.564972	0	0	0.5386	0	0	0	0.197406
2020-05-24	120	3087	1603	1056	439	560	106	228	29	7108	6508	498	2			2020-05-24	120	0.0324044	0.062422	0	0	0	0	0	0	0.0281452
2020-05-25	121	3089	1605	1056	439	564	106	228	29	7116	6532	482	8			2020-05-25	121	0.0647878	0.124766	0	0	0.714286	0	0	0	0.112549
2020-05-26	122	3089	1610	1057	440	570	106	228	29	7129	6553	474	13			2020-05-26	122	0	0.311526	0.094697	0.22779	1.06383	0	0	0	0.182687
2020-05-27	123	3089	1618	1058	440	570	106	228	29	7138	6566	470	9			2020-05-27	123	0	0.496894	0.0946074	0	0	0	0	0	0.126245
2020-05-28	124	3090	1628	1058	440	577	106	228	29	7156	6580	474	18			2020-05-28	124	0.0323729	0.618047	0	0	1.22807	0	0	0	0.252171
2020-05-29	125	3092	1634	1058	440	585	106	228	29	7172	6582	488	16			2020-05-29	125	0.0647249	0.36855	0	0	1.38648	0	0	0	0.223589
2020-05-30	126	3092	1645	1058	440	586	106	228	29	7184	6606	476	12			2020-05-30	126	0	0.673195	0	0	0.17094	0	0	0	0.167317
2020-05-31	127	3095	1649	1058	440	589	106	228	29	7194	6614	478	10			2020-05-31	127	0.0970246	0.243161	0	0	0.511945	0	0	0	0.139198
	Day th	NSW	VIC	QLD	SA	WA	ACT	TAS	NT	AUS			New cases				Day th	NSW
										658	13
	150					NSW										56800
																183
						VIC
																			VIC	QLD	SA	WA	ACT	TAS	NT	AUS
																																					WA
																						QLD
										AUSTRALIA
																							SA

## Sheet: Supp Data_ICU
	Day	Cummulative test	New test	Community?	Cummulative infection	Net Infection	Cummulative death	Death	Cummulative ICU	ICU	Cummulative Recovered	Recovered
	2020-03-23												Daily growth rate
	2020-03-24				2043
	2020-03-25				2432	2274	9				149
	2020-03-26				2806	2623	13	4			170	21	0.153474
	2020-03-27				3180	2980					200	23	0.136104
	2020-03-28				3639	3383	14	1			242		0.135235
	2020-03-29				3983	3671			55		312		0.0851315
	2020-03-30				4249	3876	18		66	11	355		0.0558431
	2020-03-31				4561	4179	19	1	75	9	363	53	0.0781734
	2020-04-01				4864	4427	21	2	78	3	416	95	0.0593443
	2020-04-02	264010	7057		5134	4623				-78	511	137	0.0442738
	2020-04-03				5352	4676	28		84	84	648	51	0.0114644
	2020-04-04	287310	10302		5552	4823	30	2	83	-1	699	51	0.0314371
	2020-04-05	293733	6423		5689	4832	35	5	83	0	822	123	0.00186606
	2020-04-06	301753	4342		5799	3444	40	5	96	13	2315	1493	-0.287252
	2020-04-07	309005	6246		5918	3387	48	7	93	-3	2483	51	-0.0165505
	2020-04-08	319467	7267		6023	3160	50	2	86	-7	2813	258	-0.067021
	2020-04-09	330234	10767		6108	3070	51	1	81	-5	2987		-0.028481
	2020-04-10	341389	11155		6213	3023	54	3	81	0	3136		-0.0153094
	2020-04-11	350750	11155		6298	2975	56	2	80	-1	3267		-0.0158783
	2020-04-12	356437	5037		6324	2937	59	3	83	3	3328		-0.0127731
	2020-04-13	362231	5776		6365	2806	61	2	80	-3	3498		-0.0446033
	2020-04-14	366526	4287		6414	2749	62	1	78	-2	3603	104	-0.0203136
	2020-04-15	371377	4851		6448	2693	63	1	74	-3	3692	47	-0.020371
	2020-04-16	380003	8626		6478	2680	63	0	67	-6	3735	44	-0.00482733
	2020-04-17	391530	11527	555	6525	2639	65	2	60	-7	3821	69	-0.0152985
	2020-04-18	406000	14470	557	6566	2331	69	4	55	-5	4166	348	-0.116711
	2020-04-19	418000	12000	562	6605	2312	71	2	50	-5	4222	56	-0.00815101
	2020-04-20	429000	11000	553	6616	2293	71	0	49	-1	4252		-0.00821799
	2020-04-21	438000	9000	557	6643	1887	71	0	49	-1	4685	417	-0.177061
	2020-04-22	452000	14000	553	6651	1645	74	2	47	-2	4932	237	-0.128246
	2020-04-23	466000	14000	560	6659	1536	76	2	46	-1	5047	101	-0.0662614
	2020-04-24	481000	15000	560	6674	1460	78	2	43	-2	5136	74	-0.0494792
	2020-04-25	494000	13000	566	6694	1237	81	3	43	0	5376	240	-0.15274
	2020-04-26	506000	12200	568	6713	1089	83	2	42	-1	5541	165	-0.119644
	2020-04-27	516000	9300	571	6718	1047	83	0	43	1	5588	47	-0.0385675
	2020-04-28	530000	13500	571	6732	1014	88	5	42	-1	5630	42	-0.0315186
	2020-04-29	541000	11200	571	6746	986	90	2	37	-5	5670	40	-0.0276134
	2020-04-30	563000	22000	571	6755	946	92	1	37	-5	5717	39	-0.040568
	2020-05-01	589000	26000	570	6767	927	93	1	29	-5	5747	39	-0.0200846
	2020-05-02	611000	22700	570	6783	894	93	1	29	-5	5796	39	-0.0355987
	2020-05-03	631000	20000	570	6799	887	95	1	29	-5	5817	39	-0.00782998
	2020-05-04	650000	19000	572	6824	868	96	1	28	-1	5860	43	-0.0214205
	2020-05-05	664000	14000	572	6850	863	97	1	28	-1	5890	30	-0.00576037
	2020-05-06	686000	21000	573	6873	801	97	1	27	-1	5975	85	-0.0718424
	2020-05-07	718000	30000	573	6894	763	97	1	22	-5	6034	59	-0.0474407
	2020-05-08	718000	30000	573	6912	737	97	1	20	-2	6078	44	-0.034076
	2020-05-09	795000	38000	592	6926	695	97	1	18	-2	6134	56	-0.0569878
	2020-05-10	795000	38000	592	6946	686	97	1	17	-2	6163	29	-0.0129496
	2020-05-11	854000	26000	592	6953	675	97	1	16	-1	6181	18	-0.016035
	2020-05-12	877000	22000	592	6960	632	97	1	17	1	6231	52	-0.0637037
	2020-05-13	906000	28000	592	6975	607	97	1	17	1	6271	40	-0.039557
	2020-05-14	941000	31000	592	6989	590	97	1	17	1	6302	36	-0.0280066
	2020-05-15	983000	40000	592	7021	585	98	1	17	1	6338	36	-0.00847458
	2020-05-16	1000000	31800	592	7037	577	98	1	16	-1	6362	24	-0.0136752
	2020-05-17	1029500	29500	592	7047	582	98	1	16	-1	6367	5	0.00866551
	2020-05-18	1059000	29500	600	7058	565	99	1	16	-1	6394	27	-0.0292096
	2020-05-19	1080000	21000	603	7066	553	100	1	11	-1	6413	19	-0.0212389
	2020-05-20	1100000	25800	603	7076	532	100	1	9	-2	6444	31	-0.0379747
	2020-05-21	1140000	28000	603	7078	508	100	1	9	-2	6470	26	-0.0451128
	2020-05-22	1170000	29000	603	7092	512	101	1	9	-2	6479	9	0.00787402
	2020-05-23	1190000	20000	603	7106	510	102	0	5	-2	6494	15	-0.00390625
	2020-05-24	1220000	30000	603	7108	498	102	0	5	-2	6508	14	-0.0235294
	2020-05-25	1240000	19000	603	7116	482	102	0	5	-2	6532	24	-0.0321285
	2020-05-26	1290000	44000	603	7129	474	102	0	5	-2	6553	21	-0.0165975
	2020-05-27	1330000	47000	603	7138	470	102	0	6	1	6566	13	-0.00843882
	2020-05-28	1360000	30000	603	7156	474	102	0	6	1	6580	14	0.00851064
	2020-05-29	1389000	29000	603	7172	488	102	0	6	1	6582	2	0.0295359
	2020-05-30	1418000	29000	604	7184	476	102	0	6	1	6606	24	-0.0245902
	2020-05-31	1450000	25000	604	7194	478	102	0	6	1	6614	8	0.00420168
						Current infected number

## Sheet: Supp Data_Community_Trans
									Cummulative number								Transmission sources by state																								0.686649
	AUSTRALIA			%					NSW						VICTORIA							QUEENSLAND						WESTERN AUSTRALIA							TASMANIA						SOUTH AUSTRALIA							ACT
	Total	Total oversea	Community	Daily growth rate				Total	Total oversea	Net	Community			Total	Total oversea	Net	Community				Total	Total oversea	Net				Total	Total oversea	Net					Total	Total oversea	Net		Unidentified		Total	Total oversea	Net					Total	Total oversea	Net
			transmition	of commu	Unidentified					Oversea	transmition	Community				Oversea	transmition	Community					Oversea	Community	Community				Oversea	Community	Unidentified					Oversea	Community	Infected				Oversea	Community						Oversea
				transmit	Infected	No of Test						growth rate	No of Test					growth rate	No of Test					transmition	growth rate	No of Test				transmition	Infected	No of Test					transmition		No of Test				transmition		No of Test
2020-03-01	24	23.9	0.1	0			2020-03-01	9	9	0	0			7	7	0	0			2020-03-01	7	4.9	2.1	2.1			2	2	0	0			2020-03-01	0	0	0	0			3	3	0	0			2020-03-01	0		0
2020-03-02	30	25.9	4.1	0			2020-03-02	9	9	0	0			9	9	2	0	0.285714		2020-03-02	7	4.9	2.1	2.1	0		2	2	0	0			2020-03-02	0	0	0	0			3	3	0	0			2020-03-02	0		0
2020-03-03	40	29.3	10.7	0			2020-03-03	9	9	0	0			10	10	1	0	0.111111		2020-03-03	9	6.3	2.7	2.7	0.285714		2	2	0	0			2020-03-03	1	1	1	0			3	3	0	0			2020-03-03	0		0
2020-03-04	51	39	12	0			2020-03-04	22	15	6	7			11	11	1	0	0.1		2020-03-04	10	7	3	3	0.111111		2	2	0	0			2020-03-04	1	1	0	0			5	5	2	0			2020-03-04	0		0
2020-03-05	60	44.4	15.6	30			2020-03-05	25	16	1	9	0.285714		12	12	1	0	0.0909091		2020-03-05	12	8.4	3.6	3.6	0.2		3	3	1	0			2020-03-05	1	1	0	0			7	7	2	0			2020-03-05	0		0
2020-03-06	63	44.4	18.6	19.2308			2020-03-06	28	16	0	12	0.333333		12	12	0	0	0		2020-03-06	12	8.4	3.6	3.6	0		3	3	0	0			2020-03-06	1	1	0	0			7	7	0	0			2020-03-06	0		0
2020-03-07	72	46.4	25.6	37.6344			2020-03-07	36	17	1	19	0.583333	6217	12	12	0	0	0		2020-03-07	12	8.4	3.6	3.6	0		3	3	0	0			2020-03-07	2	2	1	0			7	7	0	0			2020-03-07	0		0
2020-03-08	79	48.1	30.9	20.7031			2020-03-08	38	17	0	21	0.105263	6690	13	13	1	0	0.0833333		2020-03-08	13	9.1	3.9	3.9	0.0833333		4	4	1	0			2020-03-08	2	2	0	0			7	7	0	0			2020-03-08	0		0
2020-03-09	91	59.1	31.9	3.23625			2020-03-09	47	25	8	22	0.047619	7848	16	16	3	0	0.230769		2020-03-09	13	9.1	3.9	3.9	0		6	6	2	0			2020-03-09	2	2	0	0			7	7	0	0			2020-03-09	0		0
2020-03-10	114	68.2	45.8	43.5737			2020-03-10	55	31	6	24	0.0909091	8361	22	17	1	5	0.0625		2020-03-10	16	11.2	4.8	4.8	0.230769		6	6	0	0			2020-03-10	2	2	0	0			7	7	0	0			2020-03-10	0		0
2020-03-11	129	74.2	54.8	19.6507			2020-03-11	65	34	3	31	0.291667	9152	27	17	0	10	0		2020-03-11	16	11.2	4.8	4.8	0		9	9	3	0			2020-03-11	3	3	1	0			9	9	2	0			2020-03-11	0		0
2020-03-12	164	90.1398	73.8602	34.7814			2020-03-12	78	38	4	40	0.290323	11040	34	21	4	13	0.148148		2020-03-12	27	18.9	8.1	8.1	0.6875		9	9	0	0			2020-03-12	3	3	0	0			12	8.23978	-0.760218	3.76022			2020-03-12	1	1	1
2020-03-13	216	115.486	100.514	36.0863			2020-03-13	92	45	7	47	0.175	14665	54	30	9	24	0.264706		2020-03-13	35	24.5	10.5	10.5	0.296296		14	14	5	0			2020-03-13	4	4	1	0			16	10.9864	2.74659	5.01362			2020-03-13	1	1	0
2020-03-14	261	145.246	115.754	15.1622			2020-03-14	112	52	7	60	0.276596	18716	61	42	12	19	0.222222		2020-03-14	46	32.2	13.8	13.8	0.314286		17	17	3	0			2020-03-14	5	5	1	0			19	13.0463	2.05995	5.95368			2020-03-14	1	1	0
2020-03-15	304	168.433	135.567	17.1168			2020-03-15	134	58	6	76	0.266667	20511	63	46	4	17	0.0655738		2020-03-15	61	42.7	18.3	18.3	0.326087		18	18	1	0			2020-03-15	7	7	2	0			20	13.733	0.686649	6.26703			2020-03-15	1	1	0
2020-03-16	383	196.513	186.487	37.5609			2020-03-16	171	67	9	104	0.368421	25511	78	53	7	25	0.111111		2020-03-16	68	47.6	20.4	20.4	0.114754		28	28	10	0			2020-03-16	7	7	0	0			29	19.9128	6.17984	9.08719			2020-03-16	2	2	1
2020-03-17	462	242.573	219.427	17.6634			2020-03-17	210	90	23	120	0.153846	28552	101	66	13	35	0.166667		2020-03-17	78	54.6	23.4	23.4	0.147059		31	31	3	0			2020-03-17	7	7	0	0			32	21.9728	2.05995	10.0272			2020-03-17	3	3	1
2020-03-18	567	313.206	253.794	15.662			2020-03-18	267	114	24	153	0.275	33387	121	95	29	26	0.287129		2020-03-18	94	65.8	28.2	28.2	0.205128		35	35	4	0			2020-03-18	10	10	3	0			37	25.406	3.43324	11.594			2020-03-18	3	3	0
2020-03-19	709	390.639	318.361	25.4406			2020-03-19	307	129	15	178	0.163399	39089	150	118	23	32	0.190083		2020-03-19	144	100.8	43.2	43.2	0.531915		52	41.99	6.99	10.01			2020-03-19	10	10	0	0			42	28.8392	3.43324	13.1608			2020-03-19	4	4	1
2020-03-20	839	481.132	357.868	12.4094			2020-03-20	353	158	29	195	0.0955056	40298	170	142	24	28	0.16		2020-03-20	184	128.8	55.2	55.2	0.277778		64	51.68	9.69	12.32			2020-03-20	10	10	0	0			50	34.3324	5.49319	15.6676			2020-03-20	6	6	2
2020-03-21	1085	622.705	462.295	29.1803			2020-03-21	456	218	60	238	0.220513	46456	221	174	32	47	0.188235		2020-03-21	221	154.7	66.3	66.3	0.201087		90	72.675	20.995	17.325			2020-03-21	17	17	7	0			67	46.0054	11.673	20.9946			2020-03-21	9	9	3
2020-03-22	1353	753.965	599.035	29.5787			2020-03-22	533	251	33	282	0.184874	52663	296	209	35	87	0.158371		2020-03-22	259	181.3	77.7	77.7	0.171946		120	96.9	24.225	23.1			2020-03-22	22	22	5	0			100	68.6649	22.6594	31.3351			2020-03-22	19	18	9
2020-03-23	1681	964.311	716.689	19.6406			2020-03-23	669	327	76	342	0.212766	56272	355	260	51	95	0.172297		2020-03-23	319	223.3	95.7	95.7	0.23166		140	117.3	20.4	22.7			2020-03-23	28	28	6	0			134	92.0109	23.346	41.9891			2020-03-23	32	30	12
2020-03-24	2043	1188.63	854.37	19.2107			2020-03-24	818	425	98	393	0.149123	61030	411	299	39	112	0.109859		2020-03-24	397	277.9	119.1	119.1	0.244514		175	147.05	29.75	27.95			2020-03-24	28	28	0	0			170	116.73	24.7193	53.2698			2020-03-24	39	37	7
2020-03-25	2432	1375.37	1056.63	23.6736			2020-03-25	1029	500	75	529	0.346056	67148	466	347	48	119	0.116788		2020-03-25	443	310.1	132.9	132.9	0.115869		205	172.55	25.5	32.45			2020-03-25	42	36	8	6			197	135.27	18.5395	61.7302			2020-03-25	44	41	4
2020-03-26	2806	1643.46	1162.54	10.0231			2020-03-26	1219	647	147	572	0.0812854	72787	520	392	45	128	0.0965665		2020-03-26	493	345.1	147.9	147.9	0.112867		231	194.65	22.1	36.35			2020-03-26	47	41	5	6			235	161.362	26.0926	73.6376			2020-03-26	53	49	8
2020-03-27	3180	1991.97	1188.03	2.19294			2020-03-27	1405	877	230	528	-0.0769231	76284	574	424	32	150	0.0615385		2020-03-27	555	388.5	166.5	166.5	0.125761		255	214.2	19.55	40.8			2020-03-27	58	56	15	2			257	176.469	15.1063	80.5313			2020-03-27	62	56	7
2020-03-28	3639	2456	1183	-0.423502			2020-03-28	1617	1215	338	402	-0.238636	84907	685	497	73	188	0.127178		2020-03-28	625	477	88.5	148	-0.111111		278	237	22.8	41			2020-03-28	62	59	3	3			287	194	17.5313	93			2020-03-28	71	58	2
2020-03-29	3983	2622	1361	15.0465			2020-03-29	1791	1300	85	491	0.221393	91308	769	544	47	225	0.0686131		2020-03-29	656	477	0	179	0.209459		311	267	30	44			2020-03-29	65	63	4	2			299	194	0	105			2020-03-29	77	58	0
2020-03-30	4249	2870	1379	1.32256			2020-03-30	1918	1362	62	556	0.132383	94534	821	567	23	254	0.029909		2020-03-30	689	548	71	141	-0.212291		355	294	27	61			2020-03-30	69	65	2	4			305	231	37	74			2020-03-30	77	63	5
2020-03-31	4561	3126	1435	4.06091			2020-03-31	2032	1403	41	629	0.131295	97919	917	610	43	307	0.0523752		2020-03-31	743	599	51	144	0.0212766		364	314	20	50			2020-03-31	69	65	0	4			337	238	7	99			2020-03-31	80	66	3
2020-04-01	4862	3278	1584	10.3833			2020-04-01	2182	1466	63	716	0.138315	103361	968	634	24	334	0.0261723		2020-04-01	781	617	18	164	0.138889		392	324	10	68			2020-04-01	69	67	2	2			367	252	14	115			2020-04-01	84	69	3
2020-04-02	5134	3642	1492	-5.80808			2020-04-02	2298	1509	43	789	0.101955	108239	1036	661	27	375	0.0278926		2020-04-02	835	654	37	181	0.103659		400	331	7	69			2020-04-02	72	69	2	3			385	273	21	112			2020-04-02	87	73	4
2020-04-03	5352	3586	1766	18.3646			2020-04-03	2389	1548	39	841	0.0659062	112066	1085	681	20	404	0.019305		2020-04-03	873	669	15	204	0.127072		422	358	27	64			2020-04-03	74	69	0	5			396	275	2	121			2020-04-03	91	74	1
2020-04-04	5552	3691	1861	5.37939			2020-04-04	2493	1576	28	917	0.0903686	115140	1115	692	11	423	0.0101382		2020-04-04	900	707	38	193	-0.0539216		436	375	17	61			2020-04-04	82	69	0	13			407	277	2	130			2020-04-04	93	75	1
2020-04-05	5689	3765	1924	3.38528			2020-04-05	2580	1619	43	961	0.0479826	118863	1135	701	9	434	0.00807175	56000	2020-04-05	907	707	0	200	0.0362694		453	383	8	70		56000	2020-04-05	82	70	1	12			409	285	8	124			2020-04-05	96	77	2
2020-04-06	5799	3839	1960	1.8711			2020-04-06	2637	1647	28	990	0.0301769	121401	1158	705	4	453	0.00352423	57000	2020-04-06	921	724	17	197	-0.015	57795	460	392	9	68		57000	2020-04-06	89	70	0	19			411	286	1	125			2020-04-06	96	79	2
2020-04-07	5918	3880	2038	3.97959	0.11213		2020-04-07	2686	1664	17	1022	0.0323232	123460	1191	721	16	470	0.0138169		2020-04-07	934	724	0	210	0.0659898		470	399	7	71			2020-04-07	98	72	2	26			415	286	0	129			2020-04-07	97	78	-1
2020-04-08	6023	3924	2099	2.99313	0.0922105		2020-04-08	2734	1671	7	1063	0.0401174	126357	1212	732	11	480	0.00923594		2020-04-08	943	724	0	219	0.0428571		481	407	8	74			2020-04-08	107	73	1	34			420	289	3	131			2020-04-08	99	79	1
2020-04-09	6108	3968	2140	1.95331			2020-04-09	2773	1690	19	1083	0.0188147	130224	1228	735	3	493	0.00247525		2020-04-09	953	737	13	216	-0.0136986		495	418	11	77			2020-04-09	111	73	0	38			421	289	0	132			2020-04-09	100	80	1
2020-04-10	6213	4010	2203	2.94393			2020-04-10	2822	1709	19	1113	0.0277008	137441	1241	740	5	501	0.00407166		2020-04-10	965	744	7	221	0.0231481		506	428	10	78			2020-04-10	122	73	0	49			428	290	1	138			2020-04-10	102	80	0
2020-04-11	6298	4102	2196	-0.317749			2020-04-11	2854	1716	7	1138	0.0224618	138090	1265	754	14	511	0.0112812		2020-04-11	974	745	1	229	0.0361991		514	436	8	78			2020-04-11	133	73	0	60			429	295	5	134			2020-04-11	102	80	0
2020-04-12	6324	4130	2194	-0.0910747			2020-04-12	2854	1722	6	1132	-0.00527241		1268	758	4	510	0.00316206		2020-04-12	983	748	3	235	0.0262009		517	438	2	79			2020-04-12	144	74	1	70			429	295	0	134			2020-04-12	102	80	0
2020-04-13	6365	4154	2211	0.77484			2020-04-13	2863	1725	3	1138	0.00530035		1281	764	6	517	0.00473186		2020-04-13	987	752	4	235	0		523	443	5	80			2020-04-13	150	74	0	76			431	295	0	136			2020-04-13	103	80	0
2020-04-14	6414	4109	2305	4.25147			2020-04-14	2870	1725	0	1145	0.00615114		1291	768	4	523	0.00312256		2020-04-14	998	756	4	242	0.0297872		527	447	4	80			2020-04-14	165	74	0	91			433	295	0	138			2020-04-14	103	80	0
2020-04-15	6448	4177	2271	-1.47505			2020-04-15	2886	1733	8	1153	0.0069869		1299	772	4	527	0.00309837		2020-04-15	999	761	5	238	-0.0165289		532	450	3	82			2020-04-15	169	76	2	93			433	295	0	138			2020-04-15	103	80	0
2020-04-16	6478	4189	2289	0.792602			2020-04-16	2897	1734	1	1163	0.00867303		1301	773	1	528	0.000769823		2020-04-16	1001	761	0	240	0.00840336		535	452	2	83			2020-04-16	180	76	0	104			434	295	0	139			2020-04-16	103	80	0
2020-04-17	6525	4209	2316	1.17955			2020-04-17	2926	1736	2	1190	0.0232158		1302	774	1	528	0.00076864		2020-04-17	1007	769	8	238	-0.00833333		541	458	6	83			2020-04-17	184	76	0	108			435	296	1	139			2020-04-17	103	80	0
2020-04-18	6566	4226	2340	1.03627			2020-04-18	2936	1737	1	1199	0.00756303		1319	781	7	538	0.00537634		2020-04-18	1014	774	5	240	0.00840336		544	462	4	82			2020-04-18	188	76	0	112			435	296	0	139			2020-04-18	103	80	0
2020-04-19	6605	4237	2368	1.19658			2020-04-19	2957	1738	1	1219	0.0166806		1328	783	2	545	0.0015163		2020-04-19	1019	778	4	241	0.00416667		545	462	0	83			2020-04-19	191	76	0	115			435	296	0	139			2020-04-19	103	80	0
2020-04-20	6616	4251	2365	-0.126689			2020-04-20	2963	1738	0	1225	0.00492207		1329	791	8	538	0.0060241		2020-04-20	1019	784	6	235	-0.0248963		545	462	0	83			2020-04-20	195	76	0	119			435	296	0	139			2020-04-20	103	80	0
2020-04-21	6643	4254	2389	1.0148			2020-04-21	2969	1738	0	1231	0.00489796		1336	791	0	545	0		2020-04-21	1024	785	1	239	0.0170213		546	462	0	84			2020-04-21	200	76	0	124			437	297	1	140			2020-04-21	104	80	0
2020-04-22	6651	4257	2394	0.209293			2020-04-22	2971	1739	1	1232	0.000812348		1336	792	1	544	0.000748503		2020-04-22	1024	785	0	239	0		546	462	0	84			2020-04-22	205	76	0	129			438	297	0	141			2020-04-22	104	80	0
2020-04-23	6659	4262	2397	0.125313			2020-04-23	2976	1739	0	1237	0.00405844		1337	792	0	545	0		2020-04-23	1026	788	3	238	-0.0041841		546	463	1	83			2020-04-23	205	76	0	129			438	298	1	140			2020-04-23	104	80	0
2020-04-24	6674	4270	2404	0.292032			2020-04-24	2982	1739	0	1243	0.00485044		1343	792	0	551	0		2020-04-24	1026	793	5	233	-0.0210084		548	465	2	83			2020-04-24	205	76	0	129			438	298	0	140			2020-04-24	105	80	0
2020-04-25	6694	4278	2416	0.499168			2020-04-25	2994	1745	6	1249	0.00482703		1346	792	0	554	0		2020-04-25	1026	793	0	233	0		549	466	1	83			2020-04-25	208	76	0	132			438	298	0	140			2020-04-25	106	81	1
2020-04-26	6713	4278	2435	0.786424			2020-04-26	3002	1746	1	1256	0.00560448		1349	792	0	557	0		2020-04-26	1030	794	1	236	0.0128755		549	466	0	83			2020-04-26	212	76	0	136			438	298	0	140			2020-04-26	106	81	0
2020-04-27	6718	4283	2435	0			2020-04-27	3004	1746	0	1258	0.00159236		1349	792	0	557	0		2020-04-27	1033	795	1	238	0.00847458		549	467	1	82			2020-04-27	212	76	0	136			438	298	0	140			2020-04-27	106	81	0
2020-04-28	6732	4288	2444	0.36961			2020-04-28	3009	1750		1259	0.000794913		1351	792	0	559	0		2020-04-28	1033	795	0	238	0		550						2020-04-28	218	76	0	142			438	298	0	140			2020-04-28	106	81	0
2020-04-29	6746	4294	2452	0.327332			2020-04-29	3016	1751		1265	0.00476569		1354	792	0	562	0		2020-04-29	1033	796	1	237	-0.00420168								2020-04-29													2020-04-29
2020-04-30	6755	4296	2459	0.285481			2020-04-30	3016	1752		1264	-0.000790514		1361	792	0	569	0		2020-04-30	1033	796	0	237	0								2020-04-30													2020-04-30
2020-05-01	6767	4298	2469	0.406669			2020-05-01	3025	1755		1270	0.00474684		1364	793	1	571	0.000734754		2020-05-01	1033	799	3	234	-0.0126582								2020-05-01													2020-05-01
2020-05-02	6783	4306	2477	0.324018			2020-05-02	3031	1755		1276	0.00472441		1371	793	0	578	0		2020-05-02	1034	799	0	235	0.0042735								2020-05-02													2020-05-02
2020-05-03	6799	4311	2488	0.444086			2020-05-03	3033	1756		1277	0.000783699		1384	793	0	591	0		2020-05-03	1035	799	0	236	0.00425532								2020-05-03													2020-05-03
2020-05-04	6824	4314	2510	0.884244			2020-05-04	3033	1756		1277	0		1406	799	6	607	0.00433526		2020-05-04	1038	799	0	239	0.0127119								2020-05-04													2020-05-04
2020-05-05	6850	4316	2534	0.956175			2020-05-05	3035	1757		1278	0.000783085		1423	799	0	624	0		2020-05-05	1043	799	0	244	0.0209205								2020-05-05													2020-05-05
2020-05-06	6873	4315	2558	0.947119			2020-05-06	3041	1759		1282	0.00312989		1440	799	0	641	0		2020-05-06	1043	799	0	244	0								2020-05-06													2020-05-06
2020-05-07	6894	4326	2568	0.39093			2020-05-07	3044	1760		1284	0.00156006		1454	801	2	653	0.00138889		2020-05-07	1045	802	3	243	-0.00409836								2020-05-07													2020-05-07
2020-05-08	6912	4328	2584	0.623053			2020-05-08	3047	1760		1287	0.00233645		1467	802	1	665	0.000687758		2020-05-08	1045	802	0	243	0								2020-05-08													2020-05-08
2020-05-09	6926	4331	2595	0.425697			2020-05-09	3051	1760		1291	0.003108		1477	802	0	675	0		2020-05-09	1045	802	0	243	0								2020-05-09													2020-05-09
2020-05-10	6946	4333	2613	0.693642			2020-05-10	3053	1761		1292	0.000774593		1489	802	0	687	0		2020-05-10	1051	808	6	243	0								2020-05-10													2020-05-10
2020-05-11	6953	4343	2610	-0.114811			2020-05-11	3053	1761		1292	0		1496	808	6	688	0.00402955		2020-05-11	1051	808	0	243	0								2020-05-11													2020-05-11
2020-05-12	6960	4345	2615	0.191571			2020-05-12	3053	1761		1292	0		1503	812	4	691	0.0026738		2020-05-12	1051	808	0	243	0								2020-05-12													2020-05-12
2020-05-13	6975	4347	2628	0.497132			2020-05-13	3059	1761		1298	0.00464396		1511						2020-05-13	1052	808	0	244	0.00411523								2020-05-13													2020-05-13
2020-05-14	6989	4352	2637	0.342466			2020-05-14	3063												2020-05-14													2020-05-14													2020-05-14
2020-05-15	7021	4361	2660	0.872203			2020-05-15
2020-05-16	7037	4372	2665	0.18797
2020-05-17	7047	4375	2672	0.262664
2020-05-18	7058	4396	2662	-0.374251
2020-05-19	7066	4401	2665	0.112697
2020-05-20	7076	4406	2670	0.187617
	AUS							NSW						VIC								QLD							WA							TAS						SA
										%						%							%						%							%						%
	Total	Total oversea	Commu	Daily growth rate				Total	Total oversea	GrowthCommu	Change			Total	Total oversea	GrowthCommu	Change				Total	Total oversea	GrowthCommu	Change			Total	Total oversea	GrowthCommu	Change				Total	Total oversea	GrowthCommu	Change	Unidentified		Total	Total oversea	GrowthCommu	Change				Total	Total oversea	GrowthCommu
			transmit	of commu	Unidentified					transmit	of commu	Unidentified				transmit	of commu	Unidentified					transmit	of commu					transmit	of commu	Unidentified					transmit	of commu	Infected				transmit	of commu						transmit
				transmit	Infected	No of Test					transmit	Infected	No of Test				transmit	Infected	No of Test					transmit		No of Test				transmit	Infected	No of Test					transmit		No of Test				transmit		No of Test
				Growth rate of community transmission in Australia
[truncated: 6 more columns]
